# Supplementary material for: Multi-Epitope DNA-Based Feline Immunodeficiency Virus Vaccine Construct Designed by Immunoinformatic and Machine Learning Tools as a Surrogate Model for HIV Vaccine Development
Source: Pathogens. 2026 Mar 23;15(3):341. doi: 10.3390/pathogens15030341 (PMC13029239; doi:10.3390/pathogens15030341)
Supplement: Supplementary file 1 [file pathogens-15-00341-s001.zip]

Archive with 1 entries (1 files):
- pathogens-4171825-supplementary.pdf
